# Supplementary material for: Turkish nursing students’ compliance to standard precautions during the COVID-19 pandemic
Source: PeerJ. 2023 Mar 16;11:e15056. doi: 10.7717/peerj.15056 (PMC10024895; doi:10.7717/peerj.15056)
Supplement: Supplemental Information 2 [file peerj-11-15056-s002.zip]

Archive with 1 entries (1 files):
- ST Data.sav
